# Supplementary material for: Glucose-6-Phosphate Dehydrogenase Modulates Shiraia Hypocrellin A Biosynthesis Through ROS/NO Signaling in Response to Bamboo Polysaccharide Elicitation
Source: Molecules. 2025 Oct 11;30(20):4060. doi: 10.3390/molecules30204060 (PMC12566488; doi:10.3390/molecules30204060)
Supplement: Supplementary file 1 [file molecules-30-04060-s001.zip]

Archive with 1 entries (1 files):
- Electronic supplementary material submit 9-20.pdf
